# Supplementary material for: Plasma Membrane Proteomics of Human Breast Cancer Cell Lines Identifies Potential Targets for Breast Cancer Diagnosis and Treatment
Source: PLoS One. 2014 Jul 16;9(7):e102341. doi: 10.1371/journal.pone.0102341 (PMC4100819; doi:10.1371/journal.pone.0102341)
Supplement: Table S1 — Targeted Cancer Therapies Currently in Use or Under Investigation. Of the 66 drugs listed, 46 of them target PM proteins (yellow and tan highlight = 70%) and 34 target membrane-based tyrosine kinases (yellow highlight = 52%). Source: NCI, My Cancer Genome. (XLSX) [file pone.0102341.s001.xlsx]

## Sheet: Sheet1
Table S1
Targeted Cancer Therapies Currently in Use or Under Investigation
Drug					Target
Ado-trastuzumab emtansine (Kadcyla)					ERBB2
Afatinib (Gilotrif)					EGFR, ERBB2
Alemtuzumab (Campath®)					CD52
Alitretinoin (Panretin®)					RXR,RAR
Anastrozole (Arimidex®)					CYP19A1
Axitinib (Inlyta)					KIT, PDGFRβ, VEGFR1/2/3
Bafetinib					BCR/ABL FUSION, LYN
Bevacizumab (Avastin®)					VEGF
Bexarotene (Targretin®)					RXR,RAR
Bortezomib (Velcade®)					proteasome inhibitor, cytoplasmic action
Bosutinib (Bosulif®)					PTK2, SRC, PTK2B
Brentuximab vedotin (Adcetris®)					CD30
Cabozantinib (Cometriq™)					RET, MET, TRKB, TIE2, VEGFR 1, 2, &3
Carfilzomib (Kyprolis™)					proteasome inhibitor, cytoplasmic action
Cetuximab (Erbitux®)					EGFR
Crizotinib (Xalkori®)					TK fusion with EML-4-ALK
Dabrafenib (Tafinlar)					BRAF
Dasatinib (Sprycel®)					BCR/ABL FUSION, SRC, KIT, EPH receptors
Denileukin diftitox (Ontak®)					IL2
Denosumab (Xgeva)					RANKL
Dovitinib					CSF1R, FGFR1, 2 &3, VEGFR, FLT3, KIT, PDGFR3
Erlotinib hydrochloride (Tarceva®)					EGFR
Everolimus (Afinitor®)					FKBP1A
Exemestane (Aromasin®)					CYP19A1
Foretinib					MET, VEGFR2
Fulvestrant (Faslodex®)					ESR1
Gefitinib (Iressa®)					EGFR
Ibritumomab tiuxetan (Zevalin®)					CD20
Ibrutinib (Imbruvica)					BTK
Imatinib mesylate (Gleevec®)					BCR/ABL FUSION, KIT, PDGFR
Ipilimumab (Yervoy™)					CTLA4
Lapatinib ditosylate (Tykerb®)					EGFR, ERBB2, AKT
Letrozole (Femara®)					CYP19A1
Masitinib					FGFR3, KIT, PDGFR, PTK2
MK2206					AKT
Nilotinib (Tasigna®)					BCR/ABL FUSION, PDGFR, KIT
Neuratinib					ERBB2, EGFR
Obinutuzumab (Gazyva)					CD20
Ofatumumab (Arzerra®)					CD20
Onartuzumab					MET
Panitumumab (Vectibix®)					EGFR
Pazopanib hydrochloride (Votrient®)					KIT, PDGFR, VEGF 1, 2, &3
PD0332991					CDK4 &6
Pertuzumab (Perjeta™)					ERBB2
Ponatinib (Iclusig)					ABL, FGFR1-3, FLT3, VEGFR2
Pralatrexate (Folotyn®)					DNA synthesis inhibitor
Regorafenib (Stivarga®)					KIT, PDGFR, RAF, RET, VEGFR2 &3
Rituximab (Rituxan®)					CD20
Romidepsin (Istodax®)					HDACs
Ruxolitinib					JAK1/2
Sorafenib tosylate (Nexavar®)					PDGFRB, RAF, VEGFR2
Sunitinib malate (Sutent®)					KIT, FLP3, PDGFRB, VEGFR2
Tamoxifen					ESR1
Temsirolimus (Torisel®)					mTOR
Tivantinib					MET
Tofacitinid					JAK3
Toremifene (Fareston®)					ESR1
Tositumomab and 131I-tositumomab (Bexxar®)					CD20
Trametinib (Mekinist)					MEK1/2
Trastuzumab (Herceptin®)					ERBB2
Tretinoin (Vesanoid®)					RAR
Vandetanib (Caprelsa®)					EGFR, VEGFR2
Vemurafenib (Zelboraf®)					ser/thr kinases
Vismodegib (Erivedge)					PTCH, Smoothened
Vorinostat (Zolinza®)					HDACs
Ziv-aflibercept (Zaltrap®)					VEGF
