# Supplementary material for: Plasma Membrane Proteomics of Human Breast Cancer Cell Lines Identifies Potential Targets for Breast Cancer Diagnosis and Treatment
Source: PLoS One. 2014 Jul 16;9(7):e102341. doi: 10.1371/journal.pone.0102341 (PMC4100819; doi:10.1371/journal.pone.0102341)
Supplement: Table S2 — Actin remodeling proteins. Parentheses indicate ambiguity in the protein identification. (XLSX) [file pone.0102341.s002.xlsx]

## Sheet: Sheet1
Table S2
Actin remodeling proteins
Uniprot	Gene	DT22	DT28	MB-231	SK-BR-3	MCF-7	MCF-10A	Description
P12814	ACTN1	123	108	233	60	38	49	Alpha actinin 1
O43707	ACTN4	188	120	312	149	78	58	Alpha actinin 4
P35611	ADD1	16	8	10	9	14	4	Alpha adducin
P62330	ARF6	15	3	24	9	0	4	ADP-ribosylation factor 6
Q9ULH1	ASAP1	21	4	5	0	0	0	Arf-GAP with SH3 domain, ANK repeat and PH domain-containing protein 1
Q9UQB8	BAIAP2	11	6	18	21	3	4	Brain-specific angiogenesis inhibitor 1-associated protein 2
Q9UHR4	BAIAP2L1	15	3	10	8	0	5	Brain-specific angiogenesis inhibitor 1-associated protein 2-like protein 1
Q05682	CALD1	39	5	11	2	0	0	Caldesmon
P52907	CAPZA1	14	8	35	8	10	25	F actin capping protein subunit alpha 1
P47755	CAPZA2	9	10	26	9	10	27	F actin capping protein subunit alpha 2
P47756	CAPZB	18	6	18	10	4	5	F actin capping protein subunit beta
P60953	CDC42	56	20	24	22	12	32	Cell division control protein 42 homolog
P23528	CFL1	17	28	31	9	12	5	Cofilin-1
P35221	CTNNA1	172	163	45	21	35	90	Catenin alpha-1
P35222	CTNNB1	161	222	58	(2)	22	88	Catenin beta1
Q7L576	CYFIP1	42	38	19	52	20	10	Cytoplasmic FMR1-interacting protein 1
O60879-2	DIAPH2	17	4	4	0	0	0	Isoform 2 of Protein diaphanous homolog 2
Q03001	DST	47	9	62	2	3	0	Dystonin
Q8N8S7	ENAH	15	8	13	8	2	3	Protein enabled homolog
Q12929	EPS8	29	4	28	0	5	0	Epidermal growth factor receptor kinase substrate 8
Q9H6S3	EPS8L2	0	0	16	8	2	4	Epidermal growth factor receptor kinase substrate 8-like protein 2
O94887	FARP2	15	0	6	7	2	4	FERM, RhoGEF and pleckstrin domain-containing protein 2
P21333	FLNA	441	162	272	43	50	98	Filamin A
O75369	FLNB	81	51	224	127	39	158	Filamin B
Q96PY5	FML2	18	4	13	0	0	6	Formin-like protein 2
Q8IVF7	FML3	25	2	9	0	0	0	Formin-like protein 3
Q16658	FSCN1	16	52	5	0	0	14	Fascin
P06241	FYN	24	0	8	0	0	0	Tyrosine-protein kinase Fyn
Q63ZY3	KANK2	12	2	4	0	0	0	KN motif and ankyrin repeat domain-containing protein 2
O75581	LRP6	17	0	3	0	0	0	Low-density lipoprotein receptorrelated protein 6
Q5VZK9	LRRC16A	31	23	3	18	7	0	Leucine rich repeat containing protein 16A
Q66K74	MAP1S	52	4	7	6	3	0	Microtubule-associated protein 1S
P50281	MMP14	35	0	27	0	0	5	Matrix metalloproteinase 14
P35580	MYH10	70	13	65	22	13	15	Myosin-10
Q7Z406	MYH14	36	0	(10)	20	3	0	Myosin-14
P35579	MYH9	308	121	346	151	13	46	Myosin-9
O14950	MYL12B	35	20	50	3	0	0	Myosin regulatory light chain 12B
O00159	MYO1C	132	39	161	94	27	76	Unconventional myosin-Ic
Q13459	MYO9B	10	6	5	5	5	0	Unconventional myosin-IXb
Q9Y2A7	NCKAP1	36	11	20	15	9	4	Nck-associated protein 1
P07737	PFN1	32	8	36	2	0	2	Profilin-1
Q99755	PIP5K1A	12	7	0	10	3	10	Phosphatidylinositol 4-phosphate 5-kinase type-1 alpha
O60331	PIP5K1C	10	0	0	0	0	0	Phosphatidylinositol 4-phosphate 5-kinase type-1 gamma
P13797	PLS3	36	27	14	4	0	7	Plastin 3
O43157	PLXNB1	22	9	0	8	5	30	Plexin-B1
Q13131	PRKAA1	14	0	8	2	4	0	5'AMP-activated protein kinase catalytic subunit alpha1
P54619	PRKAG1	25	0	2	2	0	0	5'AMP-activated protein kinase subunit gamma1
P63000	RAC1	37	13	44	47	15	16	Ras-related C3 botulinum toxin substrate 1
P35241	RDX	95	67	185	56	(8)	9	Radixin
Q9Y6U3	SCIN	0	0	0	37	0	0	Adseverin
Q96B97	SH3KBP1	6	26	2	0	0	0	SH3 domain containing kinase binding protein 1
Q9Y5X1	SNX9	19	4	3	2	6	0	Sorting nexin-9
Q13813	SPTAN1	123	111	259	156	76	162	Spectrin alpha chain, nonerythrocytic 1
Q01082	SPTBN1	93	92	211	63	58	87	Spectrin beta chain, nonerythrocytic 1
O15020	SPTBN2	4	8	11	46	2	10	Spectrin beta chain, nonerythrocytic 2
Q9NYL9	TMOD3	8	0	18	4	2	9	Tropomodulin-3
P50552	VASP	7	10	13	9	20	0	Vasodilator-stimulated phosphoprotein
P18206	VCL	16	8	25	6	0	4	Vinculin
	sum	2978	1677	3061	1372	632	1185
