# Supplementary material for: Plasma Membrane Proteomics of Human Breast Cancer Cell Lines Identifies Potential Targets for Breast Cancer Diagnosis and Treatment
Source: PLoS One. 2014 Jul 16;9(7):e102341. doi: 10.1371/journal.pone.0102341 (PMC4100819; doi:10.1371/journal.pone.0102341)
Supplement: Table S3 — Proteins involved with creation of invadopodia. (XLSX) [file pone.0102341.s003.xlsx]

## Sheet: Sheet1
Table S3
Proteins involved with creation of invadopodia
Uniprot	Gene	DT22	DT28	MB-231	SK-BR-3	MCF-7	MCF-10A	Description
Q92747	ARPC1A	13	4	10	8	5	3	Actin-related protein 2/3 complex subunit 1A
O15143	ARPC1B	5	5	15	9	7	2	Actin-related protein 2/3 complex subunit 1B
O15144	ARPC2	12	10	10	17	3	11	Actin-related protein 2/3 complex subunit 2
O15145	ARPC3	14	5	10	0	0	0	Actin-related protein 2/3 complex subunit 3
P59998	ARPC4	8	16	7	11	6	0	Actin-related protein 2/3 complex subunit 4
Q9BPX5	ARPC5L	8	2	11	0	0	0	Actin-related protein 2/3 complex subunit 5-like protein
O15511	ARPC5L	3	2	4	3	0	0	Actin-related protein 2/3 complex subunit 5
Q03135	CAV1	8	6	46	0	0	4	Caveolin-1
P16070	CD44	87	13	63	0	0	25	CD44 antigen
P60953	CDC42	56	20	24	22	12	32	Cell division control protein 42 homolog
P23528	CFL1	17	28	31	9	12	5	Cofilin-1
P00533	EGFR	11	27	89	22	0	11	Epidermal growth factor receptor
Q8N8S7	ENAH	15	8	13	8	2	3	Protein enabled homolog
Q16658	FSCN1	16	52	5	0	0	14	Fascin
P63092	GNAS	76	17	30	36	4	15	Guanine nucleotide-binding protein G(s) subunit alpha
O00425	IGF2BP3	0	4	8	0	0	0	Insulin-like growth factor 2 Mrna-binding protein 3
P50281	MMP14	35	0	27	0	0	5	Matrix metalloproteinase-14
A1X283	SH3PXD2B	15	28	0	8	0	0	SH3 and PX domain-containing protein 2B
P50552	VASP	7	10	13	9	20	0	Vasodilator-stimulated phosphoprotein
O00401	WASL	20	7	5	5	2	0	Neural Wiskott-Aldrich syndrome protein
	sum	426	264	421	167	73	130
