# Supplementary material for: Plasma Membrane Proteomics of Human Breast Cancer Cell Lines Identifies Potential Targets for Breast Cancer Diagnosis and Treatment
Source: PLoS One. 2014 Jul 16;9(7):e102341. doi: 10.1371/journal.pone.0102341 (PMC4100819; doi:10.1371/journal.pone.0102341)
Supplement: Table S4 — Proteins involved with matrix invasion. (XLSX) [file pone.0102341.s004.xlsx]

## Sheet: Sheet1
Table S4
Proteins involved with matrix invasion
Uniprot	Gene	DT22	DT28	MB-231	SK-BR-3	MCF-7	MCF-10A	Description
P35579	MYH9	308	121	346	151	13	46	Myosin-9 OS=Homo sapiens GN=MYH9 PE=1 SV=4
P35580	MYH10	70	13	65	22	13	15	Myosin-10 OS=Homo sapiens GN=MYH10 PE=1 SV=3
Q9Y490	TLN1	135	78	171	15	11	2	Talin-1 OS=Homo sapiens GN=TLN1 PE=1 SV=3
P08648	ITGA5	0	25	18	3	5	35	Integrin alpha-5 OS=Homo sapiens GN=ITGA5 PE=1 SV=2
P05556	ITGB1	39	28	144	3	15	77	Integrin beta-1 OS=Homo sapiens GN=ITGB1 PE=1 SV=2
	sum	552	265	744	194	57	175
