# Supplementary material for: Plasma Membrane Proteomics of Human Breast Cancer Cell Lines Identifies Potential Targets for Breast Cancer Diagnosis and Treatment
Source: PLoS One. 2014 Jul 16;9(7):e102341. doi: 10.1371/journal.pone.0102341 (PMC4100819; doi:10.1371/journal.pone.0102341)
Supplement: Table S5 — Proteins involved with fatty acid synthesis. (XLSX) [file pone.0102341.s005.xlsx]

## Sheet: Sheet1
Table S5
Proteins involved with fatty acid synthesis
Uniprot	Gene	DT22	DT28	MB-231	SK-BR-3	MCF-7	MCF-10A	Description
P28288	ABCD3	6	13	12	9	13	28	ATP-binding cassette subfamily D member 3
Q13085	ACACA	10	4	13	0	12	0	Acetyl-CoA carboxylase 1
P53396	ACLY	75	83	81	203	56	19	ATP-citrate synthase
P33121	ACSL1	5	2	0	4	0	10	Long-chain-fatty-acid-CoA ligase 1
O95573	ACSL3	5	7	21	11	9	36	Long-chain-fatty-acid-CoA ligase 3
O60488	ACSL4	5	10	27	0	0	52	Long-chain-fatty-acid-CoA ligase 4
P01024	C3	0	0	0	0	0	15	Complement C3
P00387	CYB5R3	11	2	23	8	10	52	NADH-cytochrome b5 reductase 3
Q13268	DHRS2	0	0	0	200	0	0	Dehydrogenase/reductase SDR family member 2, mitochondrial
P13804	ETFA	0	3	4	3	9	13	Electron transfer flavoprotein subunit alpha, mitochondrial
P49327	FASN	47	20	59	397	107	30	Fatty acid synthase
P11413	G6PD	10	7	6	21	16	11	Glucose-6-phosphate 1-dehydrogenase
Q53GQ0	HDS17B12	9	7	11	5	5	18	Estradiol 17-beta-dehydrogenase 12
Q8NF37	LPCAT1	8	4	10	5	9	3	Lysophosphatidylcholine acyltransferase 1
P42345	MTOR	21	5	20	37	10	19	Serine/threonine-protein kinase mTOR
P16435	POR	5	13	11	50	9	16	NADPH-cytochrome P450 reductase
Q13131	PRKAA1	14	0	8	2	4	0	5'AMP-activated protein kinase catalytic subunit alpha-1
P54619	PRKAG1	25	0	2	2	0	0	5'AMP-activated protein kinase subunit gamma-1
Q9H7Z7	PTGES2	11	5	4	3	4	10	Prostaglandin E synthase 2
Q15185	PTGES3	10	0	3	3	0	0	Prostaglandin E synthase 3
O00767	SCD	2	0	0	3	10	5	Acyl-CoA desaturase
O14975	SLC27A2	0	0	0	0	20	0	Very long-chain acyl-CoA synthetase
Q9NZ01	TECR	15	13	13	4	5	24	Very-long-chain enoyl-CoA reductase
	sum	294	198	328	970	308	361
