# Supplementary material for: Plasma Membrane Proteomics of Human Breast Cancer Cell Lines Identifies Potential Targets for Breast Cancer Diagnosis and Treatment
Source: PLoS One. 2014 Jul 16;9(7):e102341. doi: 10.1371/journal.pone.0102341 (PMC4100819; doi:10.1371/journal.pone.0102341)
Supplement: Table S6 — Proteins involved with epithelial to mesenchymal transition. (XLSX) [file pone.0102341.s006.xlsx]

## Sheet: Sheet1
Table S6
Proteins involved with epithelial to mesenchymal transition
Uniprot	Gene	DT22	DT28	MB-231	SK-BR-3	MCF-7	MCF-10A	Description
Q13444	ADAM15	19	2	5	3	0	15	Disintegrin and metalloproteinase domain-containing protein 15
P80723	BASP1	0	0	139	2	0	2	Brain acid soluble protein 1
P16070	CD44	87	13	63	0	0	25	CD44 antigen
P60953	CDC42	56	20	24	22	12	32	Cell division control protein 42 homolog
P19022	CDH2	29	19	0	0	0	2	Cadherin-2
P35222	CTNNB1	161	222	58	2	22	88	Catenin beta-1
P00533	EGFR	11	27	89	22	0	11	Epidermal growth factor receptor
Q9HCM4	EPB41L5	6	2	16	6	0	2	Band 4.1-like protein 5
P21333	FLNA	441	162	272	43	50	98	Filamin-A
P49841	GSK3B	12	8	3	0	3	0	Glycogen synthase kinase-3 beta
Q99729	HNRNPAB	21	20	8	22	28	42	Heterogeneous nuclear ribonucleoprotein A/B
P43121	MCAM	0	3	140	0	0	2	Cell surface glycoprotein MUC18
P50281	MMP14	35	0	27	0	0	5	Matrix metalloproteinase-14
Q9NZM1	MYOF	81	56	416	19	51	88	Myoferlin
P46531	NOTCH1	12	0	10	0	0	7	Neurogenic locus notch homolog protein 1
P67775	PPP2CA	9	2	10	3	4	2	Serine/threonine-protein phosphatase 2A catalytic subunit alpha isoform
Q9NQC3	RTN4	58	93	102	13	28	59	Reticulon-4
Q9UHD8	SEPT9	21	15	20	40	16	3	Septin-9
P51532	SMARCA4	0	4	2	7	2	12	Transcription activator BRG1
P24821	TNC	106	7	0	0	0	0	Tenascin
Q13263	TRIM28	9	9	2	23	10	17	Transcription intermediary factor 1-beta
P08670	VIM	134	32	321	0	0	20	Vimentin
	sum	1308	716	1727	227	226	532
