# Supplementary material for: Plasma Membrane Proteomics of Human Breast Cancer Cell Lines Identifies Potential Targets for Breast Cancer Diagnosis and Treatment
Source: PLoS One. 2014 Jul 16;9(7):e102341. doi: 10.1371/journal.pone.0102341 (PMC4100819; doi:10.1371/journal.pone.0102341)
Supplement: Table S7 — Proteins involved with plasma membrane repair. (XLSX) [file pone.0102341.s007.xlsx]

## Sheet: Sheet1
Table S7
Proteins involved with plasma membrane repair
Uniprot	Gene	DT22	DT28	MB-231	SK-BR-3	MCF-7	MCF-10A	Description
P04083	ANXA1	50	5	16	0	0	0	Annexin A1
P07355	ANXA2	275	211	356	170	80	156	Annexin A2
Q05682	CALD1	39	5	11	2	0	0	Caldesmon
P48730	CSNK1D	6	5	4	13	0	10	Casein kinase I isoform delta
Q08345	DDR1	7	15	4	27	13	16	Epithelial discoidin domain-containing receptor 1
O75923	DYSF	0	0	63	0	0	0	Dysferlin
P00533	EGFR	11	27	89	22	0	11	Epidermal growth factor receptor
P54764	EPHA4	3	0	0	0	0	0	Ephrin type-A receptor 4
P49841	GSK3B	12	8	3	0	3	0	Glycogen synthase kinase-3 beta
P52597	HNRNPF	24	61	29	65	41	83	Heterogeneous nuclear ribonucleoprotein F
Q9NZI8	IGF2BP1	0	7	0	0	0	0	Insulin-like growth factor 2 mRNA-binding protein 1
P02545	LMNA	35	4	12	26	8	34	Prelamin-A/C
Q9UPN3	MACF1	55	37	61	4	12	9	Microtubule-actin crosslinking factor 1, isoforms 1/2/3/5
P08581	MET	10	2	13	0	0	8	Hepatocyte growth factor receptor
P35580	MYH10	70	13	65	22	13	15	Myosin-10
Q9NZM1	MYOF	81	56	416	19	51	88	Myoferlin
P21359	NF1	5	8	0	2	0	0	Neurofibromin
P06748	NPM1	20	28	50	37	44	61	Nucleophosmin
P49757	NUMB	4	11	12	14	9	6	Protein numb homolog
P30101	PDIA3	23	6	26	9	19	60	Protein disulfide-isomerase A3
Q15084	PDIA6	19	25	14	22	26	41	Protein disulfide-isomerase A6
Q29RF7	PDS5A	9	10	2	9	15	2	Sister chromatid cohesion protein PDS5 homolog A
P62979	RPS27A	28	28	17	27	15	5	Ubiquitin-40S ribosomal protein S27a
Q9H2K8	TAOK3	7	9	21	2	0	0	Serine/threonine-protein kinase TAO3
P08670	VIM	134	32	321	0	0	20	Vimentin
	sum	927	613	1605	492	349	625
